# Supplementary material for: Chlorogenic Acid Alleviates the Detrimental Effects of Concurrent Hyperglycemia and Chronic Stress on Brain Homeostasis by Modulating Antioxidative Defense in Adult Zebrafish
Source: Antioxidants (Basel). 2025 Nov 21;14(12):1386. doi: 10.3390/antiox14121386 (PMC12730118; doi:10.3390/antiox14121386)
Supplement: Supplementary file 1 [file antioxidants-14-01386-s001.zip]

Archive with 1 entries (1 files):
- antioxidants-3939156-supplementary.pdf
